# Supplementary material for: A key gene, violaxanthin de-epoxidase-like 1, enhances fucoxanthin accumulation in Phaeodactylum tricornutum
Source: Biotechnol Biofuels Bioprod. 2024 Apr 2;17:49. doi: 10.1186/s13068-024-02496-3 (PMC10986045; doi:10.1186/s13068-024-02496-3)
Supplement: Supplementary file 2 — Additional file 2: Table S1. Average depth of base calls at each nucleotide position of the 5’ end (-203 ~ 100 bp) of P. tricornutum VDL1 gene based on the published RNA sequencing data (Mccarthy et al., 2017). Table S2. RPKM values of VDL1 alleles at different culture conditions based on the reanalysis of RNA sequencing data from Mccarthy et al. (2017). Table S3. Identity analysis of VDL1 proteins from different species. Table S4. Signal peptide prediction results. Table S5. Percentage of pigment contents (data from Fig. 6b) in wild-types Pt1 and Pt6, and in eight VDL1 overexpression (OE) strains. Table S6. Information on VDL1 polymorphic sites, and software running parameters and version. Table S7. Promoter elements of VDL1 gene. Table S8. Primers used in the present study. [file 13068_2024_2496_MOESM2_ESM.xlsx]

## Sheet: Table S1
Table S1. Average depth of base calls at each nucleotide position of the 5’ end (-203~100 bp) of P. tricornutum VDL1 gene based on the published RNA sequencing data (Mccarthy et al., 2017).
chr	genome_location	seq_location	ref	mean_WT_42h	mean_WT_18h	mean_WT_1h	mean_WT_2h_N-free	mean_WT_NH4	sd_WT_42h	sd_WT_18h	sd_WT_1h	sd_WT_2h_N-free	sd_WT_NH4
9	435485	-203	A	0	0	0	0	0	0	0	0	0	0
9	435484	-202	T	0	0	0	0	0	0	0	0	0	0
9	435483	-201	G	0	0	0	0	0	0	0	0	0	0
9	435482	-200	C	0	0	0	0	0	0	0	0	0	0
9	435481	-199	C	0	0	0	0	0	0	0	0	0	0
9	435480	-198	T	0	0	0	0	0	0	0	0	0	0
9	435479	-197	G	0	0	0	0	0	0	0	0	0	0
9	435478	-196	G	0	0	0	0	0	0	0	0	0	0
9	435477	-195	A	0	0	0	0	0	0	0	0	0	0
9	435476	-194	G	0	0	0	0	0	0	0	0	0	0
9	435475	-193	C	0	0	0	0	0	0	0	0	0	0
9	435474	-192	C	0	0	0	0	0	0	0	0	0	0
9	435473	-191	G	0	0	0	0	0	0	0	0	0	0
9	435472	-190	A	0	0	0	0	0	0	0	0	0	0
9	435471	-189	G	0	0	0	0	0	0	0	0	0	0
9	435470	-188	C	0	0	0	0	0	0	0	0	0	0
9	435469	-187	C	0	0	0	0	0	0	0	0	0	0
9	435468	-186	C	0	0	0	0	0	0	0	0	0	0
9	435467	-185	T	0	0	0	0	0	0	0	0	0	0
9	435466	-184	A	0	0	0	0	0	0	0	0	0	0
9	435465	-183	T	0	0	0	0	0	0	0	0	0	0
9	435464	-182	G	0	0	0	0	0	0	0	0	0	0
9	435463	-181	T	0	0	0	0	0	0	0	0	0	0
9	435462	-180	G	0	0	0	0	0	0	0	0	0	0
9	435461	-179	A	0	0	0	0	0	0	0	0	0	0
9	435460	-178	C	0	0	0	0	0	0	0	0	0	0
9	435459	-177	C	0	0	0	0	0	0	0	0	0	0
9	435458	-176	A	0	0	0	0	0	0	0	0	0	0
9	435457	-175	C	0	0	0	0	0	0	0	0	0	0
9	435456	-174	G	0	0	0	0	0	0	0	0	0	0
9	435455	-173	G	0	0	0	0	0	0	0	0	0	0
9	435454	-172	T	0	0	0	0	0	0	0	0	0	0
9	435453	-171	C	0	0	0	0	0	0	0	0	0	0
9	435452	-170	T	0	0	0	0	0	0	0	0	0	0
9	435451	-169	A	0	0	0	0	0	0	0	0	0	0
9	435450	-168	T	0	0	0	0	0	0	0	0	0	0
9	435449	-167	A	0	0	0	0	0	0	0	0	0	0
9	435448	-166	G	0	0	0	0	0	0	0	0	0	0
9	435447	-165	A	0	0	0	0	0	0	0	0	0	0
9	435446	-164	T	0	0	0	0	0	0	0	0	0	0
9	435445	-163	G	0	0	0	0	0	0	0	0	0	0
9	435444	-162	T	0	0	0	0	0	0	0	0	0	0
9	435443	-161	C	0	0	0	0	0	0	0	0	0	0
9	435442	-160	G	0	0	0	0	0	0	0	0	0	0
9	435441	-159	G	0	0	0	0	0	0	0	0	0	0
9	435440	-158	G	0	0	0	0	0	0	0	0	0	0
9	435439	-157	T	0	0	0	0	0	0	0	0	0	0
9	435438	-156	T	0	0	0	0	0	0	0	0	0	0
9	435437	-155	C	0	0	0	0	0	0	0	0	0	0
9	435436	-154	A	0	0	0	0	0	0	0	0	0	0
9	435435	-153	A	0	0	0	0	0	0	0	0	0	0
9	435434	-152	C	0	0	0	0	0	0	0	0	0	0
9	435433	-151	T	0	0	0	0	0	0	0	0	0	0
9	435432	-150	C	0	0	0	0	0	0	0	0	0	0
9	435431	-149	G	0	0	0	0	0	0	0	0	0	0
9	435430	-148	G	0	0	0	0	0	0	0	0	0	0
9	435429	-147	C	0	0	0	0	0	0	0	0	0	0
9	435428	-146	G	0	0	0	0	0	0	0	0	0	0
9	435427	-145	T	0	0	0	0	0	0	0	0	0	0
9	435426	-144	C	0	0	0	0	0	0	0	0	0	0
9	435425	-143	T	0	0	0	0	0	0	0	0	0	0
9	435424	-142	G	0	0	0	0	0	0	0	0	0	0
9	435423	-141	T	0	0	0	0	0	0	0	0	0	0
9	435422	-140	C	0	0	0	0	0	0	0	0	0	0
9	435421	-139	T	0	0	0	0	0	0	0	0	0	0
9	435420	-138	C	0	0	0	0	0	0	0	0	0	0
9	435419	-137	C	0	0	0	0	0	0	0	0	0	0
9	435418	-136	C	0	0	0	0	0	0	0	0	0	0
9	435417	-135	G	0	0	0	0	0	0	0	0	0	0
9	435416	-134	G	0	0	0	0	0	0	0	0	0	0
9	435415	-133	A	0	0	0	0	0	0	0	0	0	0
9	435414	-132	C	0	0	0	0	0	0	0	0	0	0
9	435413	-131	T	0	0	0	0	0	0	0	0	0	0
9	435412	-130	G	0	0	0	0.333333	0	0	0	0	0.57735	0
9	435411	-129	T	0	0	0	0.333333	0	0	0	0	0.57735	0
9	435410	-128	G	0	0	0	0.333333	0	0	0	0	0.57735	0
9	435409	-127	A	0	0	0	0.333333	0	0	0	0	0.57735	0
9	435408	-126	C	0	0	0	0.333333	0	0	0	0	0.57735	0
9	435407	-125	G	0	0	0	0.333333	0	0	0	0	0.57735	0
9	435406	-124	G	0	0	0	0.333333	0	0	0	0	0.57735	0
9	435405	-123	G	0	0	0	0.333333	0	0	0	0	0.57735	0
9	435404	-122	G	0	0	0	0.333333	0	0	0	0	0.57735	0
9	435403	-121	A	0	0	0	0.333333	0	0	0	0	0.57735	0
9	435402	-120	T	0	0	0	0.333333	0	0	0	0	0.57735	0
9	435401	-119	A	0	0	0	0.333333	0	0	0	0	0.57735	0
9	435400	-118	A	0	0	0.333333	1.33333	0	0	0	0.444444	1.52753	0
9	435399	-117	A	0	0	0.333333	1.33333	0	0	0	0.444444	1.52753	0
9	435398	-116	C	0	0	0.333333	1.33333	0	0	0	0.444444	1.52753	0
9	435397	-115	C	0	0	0.333333	1.33333	0	0	0	0.444444	1.52753	0
9	435396	-114	G	0	0	0.333333	1.33333	0	0	0	0.444444	1.52753	0
9	435395	-113	A	0	0	0.333333	1.33333	0	0	0	0.444444	1.52753	0
9	435394	-112	A	0	0	0.333333	1.33333	0	0	0	0.444444	1.52753	0
9	435393	-111	A	0	0	0.333333	1.33333	0	0	0	0.444444	1.52753	0
9	435392	-110	A	0	0	0.333333	1.33333	0	0	0	0.444444	1.52753	0
9	435391	-109	T	0	0	0.333333	1.33333	0	0	0	0.444444	1.52753	0
9	435390	-108	C	0	0	0.333333	1.33333	0	0	0	0.444444	1.52753	0
9	435389	-107	C	0	0	0.333333	1.33333	0	0	0	0.444444	1.52753	0
9	435388	-106	T	0	0	0.333333	1.33333	0	0	0	0.444444	1.52753	0
9	435387	-105	C	0	0	0.333333	1.33333	0	0	0	0.444444	1.52753	0
9	435386	-104	C	0	0	0.333333	1.33333	0	0	0	0.444444	1.52753	0
9	435385	-103	G	0	0	0.333333	1.33333	0	0	0	0.444444	1.52753	0
9	435384	-102	T	0	0	0.333333	1.33333	0	0	0	0.444444	1.52753	0
9	435383	-101	C	0	0.333333	0.333333	1.33333	0	0	0.57735	0.444444	1.52753	0
9	435382	-100	G	0	0.333333	0.333333	1.33333	0	0	0.57735	0.444444	1.52753	0
9	435381	-99	T	0	0.333333	0.333333	1.33333	0	0	0.57735	0.444444	1.52753	0
9	435380	-98	G	0	0.333333	0.333333	1.33333	0	0	0.57735	0.444444	1.52753	0
9	435379	-97	C	0	0.333333	0.333333	1.33333	0	0	0.57735	0.444444	1.52753	0
9	435378	-96	C	0	0.333333	0.333333	1.33333	0	0	0.57735	0.444444	1.52753	0
9	435377	-95	A	0	0.333333	0.333333	1.33333	0	0	0.57735	0.444444	1.52753	0
9	435376	-94	T	0	0.333333	0.333333	1.33333	0	0	0.57735	0.444444	1.52753	0
9	435375	-93	C	0	0.333333	0.333333	1.33333	0	0	0.57735	0.444444	1.52753	0
9	435374	-92	A	0	0.333333	0.333333	1.33333	0.333333	0	0.57735	0.444444	1.52753	0.57735
9	435373	-91	C	0	0.333333	0.333333	1.33333	0.333333	0	0.57735	0.444444	1.52753	0.57735
9	435372	-90	C	0	0.333333	0.333333	1.33333	0.666667	0	0.57735	0.444444	1.52753	0.57735
9	435371	-89	A	0.333333	0.666667	0.666667	2	1.33333	0.57735	1.1547	0.888889	1	0.57735
9	435370	-88	T	0.666667	0.666667	2.33333	3.66667	4.33333	0.57735	1.1547	1.77778	2.3094	1.52753
9	435369	-87	A	5	3.33333	4.33333	10.6667	14.6667	2.64575	1.52753	3.77778	7.76745	7.0946
9	435368	-86	T	5	3.33333	5	10.6667	15.3333	2.64575	1.52753	4.66667	7.76745	7.02377
9	435367	-85	C	5	3.33333	6	11	15.6667	2.64575	1.52753	5.33333	8.18535	7.50555
9	435366	-84	G	5	3.33333	6	11	16	2.64575	1.52753	5.33333	8.18535	7.54983
9	435365	-83	C	5	3.33333	6	11	16	2.64575	1.52753	5.33333	8.18535	7.54983
9	435364	-82	A	5	3.33333	6	11	16	2.64575	1.52753	5.33333	8.18535	7.54983
9	435363	-81	T	5	3.33333	6	11	16	2.64575	1.52753	5.33333	8.18535	7.54983
9	435362	-80	C	5	3.33333	6	11	16	2.64575	1.52753	5.33333	8.18535	7.54983
9	435361	-79	G	5	3.33333	6	11	16	2.64575	1.52753	5.33333	8.18535	7.54983
9	435360	-78	C	5	3.33333	6	11	16	2.64575	1.52753	5.33333	8.18535	7.54983
9	435359	-77	G	5	3.33333	6	11	16	2.64575	1.52753	5.33333	8.18535	7.54983
9	435358	-76	T	5	3.33333	6	11	16	2.64575	1.52753	5.33333	8.18535	7.54983
9	435357	-75	C	5.33333	3.33333	6	11	16	3.21455	1.52753	5.33333	8.18535	7.54983
9	435356	-74	A	6	4	6	11.6667	18	4.3589	2.64575	5.33333	9.07377	7.81025
9	435355	-73	A	6.66667	4	6.33333	12.6667	18.6667	4.6188	2.64575	5.11111	10.504	8.5049
9	435354	-72	T	6.66667	4	6.33333	12.6667	18.6667	4.6188	2.64575	5.11111	10.504	8.5049
9	435353	-71	C	6.66667	4.33333	6.33333	12.3333	18.6667	4.6188	3.21455	5.11111	11.0151	8.5049
9	435352	-70	C	6.66667	4.33333	6.33333	12.6667	18.6667	4.6188	3.21455	5.11111	11.5036	8.5049
9	435351	-69	A	8.66667	4.66667	6.33333	12.6667	19	5.03322	2.88675	5.11111	11.5036	7.93725
9	435350	-68	A	8.66667	4.66667	6.33333	13	19	5.03322	2.88675	4.44444	12	7.93725
9	435349	-67	T	8.66667	4.66667	6.33333	13	19	5.03322	2.88675	4.44444	12	7.93725
9	435348	-66	C	8.66667	4.66667	6.33333	13.3333	19.3333	5.03322	2.88675	4.44444	12.5033	7.37111
9	435347	-65	C	8.66667	4.66667	6.33333	13.3333	19.3333	5.03322	2.88675	4.44444	12.5033	7.37111
9	435346	-64	T	11.3333	6	7	14.6667	20.6667	5.50757	4.3589	4.66667	14.0119	7.57188
9	435345	-63	A	12.6667	8.33333	8.33333	15	21.3333	6.65833	7.50555	3.77778	14	7.37111
9	435344	-62	A	12.6667	8.66667	8.33333	15.3333	21.3333	6.65833	7.23418	3.77778	14.5029	7.37111
9	435343	-61	C	13	8.66667	8.33333	15.3333	21.3333	7.2111	7.23418	3.77778	14.5029	7.37111
9	435342	-60	A	13.6667	9	8.66667	16.3333	23.3333	7.63763	7	3.55556	16.0416	9.29157
9	435341	-59	C	13.6667	9	9.66667	17.6667	23.6667	7.63763	7	3.11111	18.1475	8.73689
9	435340	-58	T	13.6667	9.66667	10	17.6667	23.6667	7.63763	8.14453	3.33333	18.1475	8.73689
9	435339	-57	G	14.3333	10	10	18.3333	25.6667	6.80686	8.7178	3.33333	18.61	9.07377
9	435338	-56	G	14.3333	10	10	18.3333	25.6667	6.80686	8.7178	3.33333	18.61	9.07377
9	435337	-55	C	14.6667	10.3333	10	18.3333	25.6667	6.65833	9.29157	3.33333	18.61	9.07377
9	435336	-54	G	14.6667	10.3333	10	18.3333	26	6.65833	9.29157	3.33333	18.61	8.544
9	435335	-53	T	15	10.3333	10	18.3333	26.3333	6.55744	9.29157	3.33333	18.61	9.0185
9	435334	-52	T	16.6667	10.3333	10.6667	20.3333	27.6667	7.63763	9.29157	2.88889	18.037	9.0185
9	435333	-51	T	16.6667	10	11.3333	21.3333	29	7.63763	8.7178	2.44444	19.0351	10
9	435332	-50	C	18	11.3333	12.3333	25	31.3333	9.16515	9.29157	3.11111	22.5167	11.5036
9	435331	-49	T	18	11.3333	12.3333	25	32	9.16515	9.29157	3.11111	22.5167	12.53
9	435330	-48	A	54.6667	24.3333	32.3333	46	67.3333	10.116	19.8578	10.4444	39.7366	15.6312
9	435329	-47	C	56.6667	24.6667	32.6667	47	70.6667	10.116	20.4287	10.8889	39.7366	17.1561
9	435328	-46	T	57.3333	24.6667	33	47	71	10.6927	20.4287	11.3333	39.7366	17.088
9	435327	-45	A	59	24.6667	34	50	75.6667	10.3923	20.4287	12.6667	39.6106	19.1398
9	435326	-44	G	59.3333	24.6667	34	50	75.6667	9.81495	20.4287	12.6667	39.6106	19.1398
9	435325	-43	G	59.3333	24.6667	34	50	75.3333	9.81495	20.4287	12.6667	39.6106	19.6044
9	435324	-42	A	60	24.6667	34.3333	50.6667	75.3333	8.66025	20.4287	12.4444	40.0541	18.61
9	435323	-41	G	60	24.6667	34.3333	51	75.3333	8.66025	20.4287	12.4444	39.9625	18.61
9	435322	-40	G	60	24.6667	34.6667	51	75.3333	8.66025	20.4287	12.8889	39.9625	18.61
9	435321	-39	G	59.6667	24.3333	34	49.6667	73.3333	8.3865	19.8578	12	39.7157	17.6163
9	435320	-38	A	59.3333	24.3333	32.3333	48.6667	71.6667	8.0829	19.8578	11.1111	39.3997	17.5594
9	435319	-37	C	55	21.6667	30	41.6667	60.3333	8.18535	19.6554	8.66667	34.2685	12.0968
9	435318	-36	C	55	21.6667	30	41.6667	60	8.18535	19.6554	8.66667	34.2685	11.5326
9	435317	-35	C	55	21.6667	29	41.3333	60	8.18535	19.6554	8	33.7095	11.5326
9	435316	-34	C	55	21.6667	29	41.3333	60	8.18535	19.6554	8	33.7095	11.5326
9	435315	-33	G	55.3333	21.6667	29	41.6667	60	8.32666	19.6554	8	34.2685	11.5326
9	435314	-32	T	55.3333	21.6667	29.6667	41.6667	60	8.32666	19.6554	7.55556	34.2685	11.5326
9	435313	-31	T	55.6667	21.6667	29.6667	43.3333	60.6667	8.5049	19.6554	7.55556	34.9476	11.7189
9	435312	-30	A	55.6667	22	30	43.3333	60.6667	8.5049	20.2237	8	34.9476	11.7189
9	435311	-29	C	56.3333	22.6667	30	44.6667	62	8.32666	19.6554	8	35.7957	12.2882
9	435310	-28	A	56.3333	22.6667	30.6667	45.3333	62.3333	8.32666	19.6554	8.88889	36.2261	11.9304
9	435309	-27	C	57	23	30.6667	46.3333	64	8.18535	19.4679	8.88889	37.2066	11.2694
9	435308	-26	A	56.6667	23	30.6667	46.3333	64.6667	8.0829	19.4679	8.88889	37.2066	10.6927
9	435307	-25	A	57	23	30.6667	46	64.6667	8.544	19.4679	8.88889	36.6606	10.6927
9	435306	-24	C	56.3333	22.3333	30.6667	45.6667	62	8.5049	18.3394	8.88889	36.1156	11.3578
9	435305	-23	G	55.6667	22.3333	30.3333	44.6667	62	8.02081	18.3394	9.11111	34.4867	11.3578
9	435304	-22	T	55.6667	22.3333	30.3333	44.6667	62	8.02081	18.3394	9.11111	34.4867	11.3578
9	435303	-21	C	55.6667	22	30.3333	44.6667	62	8.02081	17.7764	9.11111	34.4867	11.3578
9	435302	-20	A	55.6667	22	30.3333	44.3333	62	8.02081	17.7764	9.11111	33.946	11.3578
9	435301	-19	A	54.3333	21.6667	30.3333	44	61.6667	6.02771	17.9536	9.11111	33.4066	11.5902
9	435300	-18	A	54.3333	21.6667	30	43.6667	61.6667	6.02771	17.9536	9.33333	32.8684	11.5902
9	435299	-17	G	54.3333	21.6667	30	43.6667	61.6667	6.02771	17.9536	9.33333	32.8684	11.5902
9	435298	-16	C	54.3333	21.6667	30	43.6667	61.3333	6.02771	17.9536	9.33333	32.2542	11.8462
9	435297	-15	G	55	21.6667	30	44.6667	63.6667	5.56776	17.9536	9.33333	33.2466	12.5033
9	435296	-14	T	52.3333	20.3333	30.6667	44	63.6667	5.03322	16.6533	10.2222	32.7872	14.1539
9	435295	-13	A	54.3333	20.3333	30.6667	48.3333	67.3333	7.37111	16.6533	12.2222	37.2066	15.308
9	435294	-12	T	54.3333	20.3333	31	47.6667	68.3333	7.37111	16.6533	12	36.1156	15.308
9	435293	-11	C	54.6667	21.6667	32.6667	49.6667	71.6667	6.80686	17.2143	12.2222	35.473	15.1438
9	435292	-10	C	54.3333	21.3333	32.6667	49	70.3333	6.65833	17.3877	12.2222	34.3948	14.4684
9	435291	-9	A	55	23	32	48.6667	72	6.55744	19.4679	12.6667	33.8575	14.9332
9	435290	-8	C	55	22.6667	31.6667	49	73.3333	6.55744	17.9536	12.2222	34.3948	16.4418
9	435289	-7	G	54.6667	22.6667	31.6667	48.3333	71.3333	7.0946	17.2143	12.2222	33.946	15.695
9	435288	-6	G	54.6667	22.6667	32.3333	48.3333	72.6667	7.0946	17.2143	12.4444	33.946	17.0098
9	435287	-5	G	54.6667	22.3333	32.3333	48.3333	73	7.0946	16.6533	12.4444	33.946	16.6433
9	435286	-4	G	54.6667	22.3333	32.3333	48.3333	72.6667	7.0946	16.6533	12.4444	33.946	17.0098
9	435285	-3	G	54.3333	22.3333	32.3333	48	71.6667	6.65833	16.6533	12.4444	34.0441	17.2143
9	435284	-2	A	52.6667	22	31.6667	46.3333	71	6.50641	16.0935	12.8889	34.5881	16.3707
9	435283	-1	A	53	22	31	45.6667	69.6667	6.55744	16.0935	13.3333	33.1713	15.5349
9	435282	0	A	51.6667	21	30	42	68	6.02771	16.0935	12.6667	29.8161	14.1774
9	435281	1	A	51.6667	21	30	41.3333	66.6667	6.02771	16.0935	12.6667	29.6873	12.6623
9	435280	2	T	14	8	9.66667	20.6667	30.6667	2.64575	5.56776	4.88889	12.897	9.29157
9	435279	3	G	13.6667	8	9.66667	20	28.6667	3.05505	5	4.88889	12.49	9.07377
9	435278	4	C	13	8	9.66667	20	28.6667	2	5	4.88889	12.49	9.07377
9	435277	5	G	12	8.33333	8.66667	16.6667	24.6667	3.60555	5.03322	3.55556	12.0139	6.4291
9	435276	6	A	11.6667	8.33333	9	16.6667	25.6667	3.78594	5.03322	3.33333	12.0139	7.23418
9	435275	7	T	12	9	9.66667	17.3333	27.6667	3.4641	5.56776	3.55556	11.5036	6.65833
9	435274	8	T	11.6667	10	9.66667	19.6667	28.3333	4.04145	7	3.55556	14.5717	5.85947
9	435273	9	C	12.3333	10.6667	9.66667	21	30.3333	4.16333	7.02377	3.55556	16.7033	4.93288
9	435272	10	G	13.3333	11.3333	9.33333	21.6667	33.6667	4.16333	7.0946	3.11111	16.8028	4.6188
9	435271	11	C	14	11.3333	10	22.3333	35.3333	4.58258	7.0946	2.66667	17.2434	3.51188
9	435270	12	T	14.3333	11.6667	10.3333	23.6667	35.6667	4.16333	7.63763	2.44444	19.4251	4.04145
9	435269	13	T	16	12	12.3333	26.3333	41.3333	4.58258	7.2111	2.44444	20.5994	4.16333
9	435268	14	G	17.3333	12.6667	13.3333	27.3333	41.6667	4.04145	6.4291	3.11111	21.0317	4.72582
9	435267	15	G	18.3333	12.6667	13.6667	28	43	3.78594	6.4291	3.11111	20.5183	5.56776
9	435266	16	G	19.3333	13	15.3333	29.3333	43.3333	4.6188	7	2.22222	21.5019	5.1316
9	435265	17	T	19.6667	13.6667	16.3333	30	43	4.93288	8.14453	2.22222	22.5167	5.56776
9	435264	18	G	20.6667	14.3333	17.3333	30.3333	44	5.85947	8.5049	2.22222	23.029	5
9	435263	19	G	20.6667	13.6667	17.6667	28.3333	43.3333	5.85947	9.07377	2.44444	21.8251	4.04145
9	435262	20	T	21	13	17	28	43.6667	5.2915	8.7178	2	21.2838	2.51661
9	435261	21	A	22.6667	13.3333	17.6667	29.3333	45.3333	4.93288	8.3865	1.77778	21.5948	3.78594
9	435260	22	G	24.3333	13.6667	18	30	45.6667	6.65833	8.14453	1.33333	22.6495	5.85947
9	435259	23	C	25.3333	14.6667	18.6667	29.6667	47	7.23418	8.32666	1.77778	22.723	8.7178
9	435258	24	A	25.6667	15.3333	19	29.6667	46.3333	6.65833	9.45163	2	22.723	9.86577
9	435257	25	G	25.6667	15.3333	19	29.6667	46.3333	6.65833	9.45163	2	22.723	9.86577
9	435256	26	C	25.6667	15.3333	19	29.6667	46.3333	6.65833	9.45163	2	22.723	9.86577
9	435255	27	C	25.6667	15.3333	19	29.6667	46.3333	6.65833	9.45163	2	22.723	9.86577
9	435254	28	G	25.6667	15.3333	19	29.6667	46.3333	6.65833	9.45163	2	22.723	9.86577
9	435253	29	G	25	15.3333	19	29.6667	46.3333	6.245	9.45163	2	22.723	9.86577
9	435252	30	A	25	15.3333	19	29.3333	46.3333	6.245	9.45163	2	22.1886	9.86577
9	435251	31	G	25	15.3333	19	29.3333	46.3333	6.245	9.45163	2	22.1886	9.86577
9	435250	32	T	25	15.3333	19	29.3333	46.3333	6.245	9.45163	2	22.1886	9.86577
9	435249	33	C	25	15.3333	19	29.3333	46.3333	6.245	9.45163	2	22.1886	9.86577
9	435248	34	G	24.6667	15.3333	19	29	45.3333	6.80686	9.45163	2	22.2711	8.96289
9	435247	35	T	24.3333	15.3333	18.6667	28	43	6.65833	9.45163	1.77778	21.2838	7.93725
9	435246	36	C	24.3333	15.3333	17.6667	27.3333	42.3333	6.65833	9.45163	1.77778	20.2073	8.32666
9	435245	37	T	21.3333	12.6667	16.3333	22.6667	37.6667	5.85947	6.4291	1.77778	16.0104	9.0185
9	435244	38	T	21.3333	12.3333	16.3333	23.3333	36.3333	5.85947	6.65833	1.11111	16.0104	8.0829
9	435243	39	G	20.6667	10.6667	14.6667	21.3333	33	6.4291	5.50757	1.55556	16.0104	6.55744
9	435242	40	A	20.6667	10.6667	14.6667	21.3333	32.6667	6.4291	5.50757	1.55556	15.5671	6.02771
9	435241	41	C	20	9.66667	14.3333	21.3333	32	6.245	3.78594	1.77778	15.5671	5.2915
9	435240	42	G	19.6667	9.33333	14.3333	21	30.6667	5.68624	4.16333	1.77778	15.0997	6.4291
9	435239	43	A	19.3333	9	14.3333	21	30.3333	6.1101	4.3589	1.77778	15.0997	6.65833
9	435238	44	C	19.3333	9	13.6667	21	29.6667	6.1101	4.3589	1.55556	15.0997	7.23418
9	435237	45	G	19.3333	9	13.6667	21	29.6667	6.1101	4.3589	1.55556	15.0997	7.23418
9	435236	46	A	19.6667	9	13.6667	21	30	6.02771	4.3589	1.55556	15.0997	6.9282
9	435235	47	C	19.6667	9.66667	13.6667	21.3333	30	6.02771	4.6188	1.55556	15.1767	6.9282
9	435234	48	G	20	10	13.6667	21.6667	29.3333	5.56776	5.19615	1.55556	15.2753	6.65833
9	435233	49	A	19.6667	10	13.6667	21.3333	30	5.68624	5.19615	1.55556	15.8219	6.08276
9	435232	50	C	19.6667	10	14	21.6667	30.3333	5.68624	5.19615	2	16.2583	5.7735
9	435231	51	A	19.6667	10	14.3333	22.6667	31.3333	5.68624	5.19615	1.77778	16.6233	5.7735
9	435230	52	C	19.6667	10	14.3333	23	31.6667	5.68624	5.19615	1.77778	17.088	6.35085
9	435229	53	A	19.6667	9.66667	14	22.6667	32.3333	5.68624	5.50757	2	17.6163	5.85947
9	435228	54	A	20	10	14	22.6667	33	5.2915	6.08276	2	17.6163	5.56776
9	435227	55	G	19.3333	10	14	22.3333	32.6667	4.93288	7	2	17.5594	6.02771
9	435226	56	C	19.3333	9.66667	13.6667	21.6667	31.3333	4.93288	7.37111	2.22222	17.0392	7.0946
9	435225	57	C	19.6667	9.33333	12.6667	21.6667	30	4.72582	6.80686	2.22222	17.0392	9
9	435224	58	T	19.3333	8.33333	12.6667	19.6667	29	4.16333	5.1316	2.22222	14.6401	8.544
9	435223	59	T	18.6667	7.66667	12.6667	17.6667	27	4.72582	4.72582	2.22222	12.3423	8.18535
9	435222	60	G	18	7	12.6667	17.3333	23	4.58258	4.3589	2.22222	12.897	7.2111
9	435221	61	G	17	7	12.3333	16	21.6667	4.3589	4.3589	2.22222	11.7898	6.65833
9	435220	62	T	16	6.66667	11.6667	14.3333	21.6667	5.2915	3.78594	2.44444	10.0167	6.65833
9	435219	63	G	15	6.33333	10	13	16.6667	3.60555	4.04145	2	9.64365	7.50555
9	435218	64	C	11.6667	5	8	10.6667	15	2.08167	3.60555	1.33333	8.0829	7
9	435217	65	C	11.6667	5	8	10.6667	14.6667	2.08167	3.60555	1.33333	8.0829	6.65833
9	435216	66	T	11	5	6.66667	10.3333	14.6667	1.73205	3.60555	1.77778	7.63763	6.65833
9	435215	67	T	11	5	5.66667	9.33333	15.3333	1.73205	4.3589	1.77778	6.4291	7.23418
9	435214	68	T	9.66667	5	4.33333	8.66667	14.3333	0.57735	4.3589	1.77778	5.7735	8.14453
9	435213	69	A	9.33333	4.66667	4	8.66667	15	0.57735	4.72582	1.33333	5.7735	8.66025
9	435212	70	G	9.33333	4.66667	4.33333	8.66667	14.3333	0.57735	4.72582	1.55556	5.7735	8.96289
9	435211	71	A	9.33333	4.66667	5.33333	9.66667	15.6667	0.57735	5.50757	2.44444	6.50641	9.45163
9	435210	72	T	8	4.33333	5.33333	9.66667	17.6667	0	6.65833	3.11111	6.1101	8.0829
9	435209	73	T	9.66667	5	5	12.6667	21.3333	1.1547	6.08276	2.66667	5.85947	12.5033
9	435208	74	G	11.3333	6.33333	5.66667	13.6667	25	2.08167	6.1101	2.22222	6.1101	14.1067
9	435207	75	C	12.6667	6.66667	5.66667	13.6667	26.6667	2.08167	6.02771	2.22222	6.1101	15.0444
9	435206	76	A	13.6667	6.66667	6.33333	14	28.3333	2.88675	6.02771	3.11111	6.55744	15.5671
9	435205	77	C	14.3333	8	9	14.6667	32	3.21455	7.2111	2.66667	7.50555	14.1067
9	435204	78	G	14.3333	8	9	15	33.3333	3.21455	7.2111	2.66667	8	15.1767
9	435203	79	G	15	8.66667	9	15.3333	35	2.64575	7.37111	2.66667	8.02081	16.0935
9	435202	80	G	15	8.66667	9	15.3333	35	2.64575	7.37111	2.66667	8.02081	16.0935
9	435201	81	T	15	8.66667	9	16	35.3333	2.64575	7.37111	2.66667	9	16.2583
9	435200	82	A	15	8.66667	9.33333	17.3333	36	2.64575	7.37111	2.44444	9.50438	16.8226
9	435199	83	T	15	9.33333	9.33333	17.3333	36.3333	2.64575	8.5049	2.44444	9.50438	17.0098
9	435198	84	G	15	9.33333	9.33333	17.3333	36.3333	2.64575	8.5049	2.44444	9.50438	17.0098
9	435197	85	G	15	9.33333	9.33333	17.3333	36.3333	2.64575	8.5049	2.44444	9.50438	17.0098
9	435196	86	G	15.3333	9.33333	9.33333	17.3333	36.3333	2.3094	8.5049	2.44444	9.50438	17.0098
9	435195	87	T	15	9.33333	9.33333	17.3333	36	2.64575	8.5049	2.44444	9.50438	16.8226
9	435194	88	G	15	9.33333	9	16.3333	38	2.64575	8.5049	2	9.71253	18.1934
9	435193	89	A	14.6667	9.66667	8.66667	15.6667	38.3333	3.05505	9.07377	2.22222	9.29157	18.5831
9	435192	90	A	15	9.66667	8.66667	16	38.6667	2.64575	9.07377	2.22222	9.84886	18.9297
9	435191	91	A	15	9.66667	8.66667	16	39.3333	2.64575	9.07377	2.22222	9.84886	19.6554
9	435190	92	C	15.3333	9.66667	8.66667	16.3333	39.3333	2.3094	9.07377	2.22222	9.71253	19.6554
9	435189	93	A	16.6667	9.66667	8.66667	16.3333	39.3333	2.51661	9.07377	2.22222	9.71253	19.6554
9	435188	94	A	17	9.66667	9	16.6667	40	2	9.07377	2	9.29157	20.0749
9	435187	95	G	17	9.66667	9	16.6667	40.3333	2	9.07377	2	9.29157	20.306
9	435186	96	A	16.6667	9.66667	9	17	40	1.52753	9.07377	2	9.84886	19.975
9	435185	97	A	16.3333	9	9	17	40	1.52753	8.7178	2	9.64365	19.975
9	435184	98	C	16.3333	8.66667	9	16.6667	39.3333	1.52753	8.14453	2	9.86577	20.232
9	435183	99	G	16.3333	8.66667	9	16.6667	39	1.52753	8.14453	2	9.86577	19.9249
9	435182	100	A	16.3333	8.66667	8.66667	16.3333	38.6667	1.52753	8.14453	2.22222	9.29157	20.502
9	435181	101	G	16.3333	9	8.33333	15.3333	38.6667	1.52753	7.93725	1.77778	8.5049	20.502
* Yellow indicates two putative ATG positions, and blue indicates 4-bp (GTCT) insertion.

## Sheet: Table S2
Table S2. RPKM values of VDL1 alleles at different culture conditions based on the reanalysis of RNA sequencing data from Mccarthy et al. (2017).
Sample	Mean_VDL1-com	Mean_VDL1-allele 1-specific	Mean_VDL1-allele 2-specific	SD_VDL1-com	SD_VDL1-allele 1-specific	SD_VDL1-allele 2-specific
WT_NH4	40.1241	6.75471	6.11009	2.94726	1.08155	1.52391
WT_2h N-free	28.7995	5.19063	3.3561	2.53181	1.21149	0.194231
WT_1h	11.7793	3.74824	3.10072	0.721006	1.51185	0.466301
WT_18h	29.6977	2.06798	8.81662	2.51423	1.45131	7.8413
WT_42h	15.4033	5.86907	5.11587	2.11807	0.896803	0.0539503
WT_66h	2.40604	1.65989	1.28131	0.884109	0.492737	0.675945
WT_90h	2.52207	0.473754	0.927425	0.807303	0.739455	0.719714
WT_114h	2.59729	0.380015	0.479925	0.497891	0.345675	0.477071
WT_138h	0.940016	0.0279685	0.366801	0.186839	0.411419	0.264109
WT_162h	1.08032	0.638993	0.496881	0.242991	0.207225	0.279295
WT_228h	1.52935	1.34657	0.429789	0.147975	0.152187	0.0590073

## Sheet: Table S3
Table S3. Identity analysis of VDL1 proteins from different species.
Species	ID	Identity	Phylum
Thalassiosira oceanica	EJK49813	0.7035	Bacillariophyta
Thalassiosira pseudonana	XP_002289140	0.6966
Chaetoceros tenuissimus	GFH57116	0.7082
Fragilaria crotonensis	KAI2491228	0.6718
Nitzschia inconspicua	KAG7352844	0.6373
Nitzschia inconspicua	KAG7366894	0.6779
Seminavis robusta	CAB9503922	0.7173
Seminavis robusta	CAB9503925	0.6082
Pt1VDL1-allele 1
Pt6VDL1-allele 1
Pt1VDL1-allele 2
Pt1VDL6-allele 2
Phaeodactylum tricornutum	XP_002180635	0.9934
Mayamaea pseudoterrestris	GKY98227	0.6084
Fistulifera solaris	GAX09265	0.7032
Fistulifera solaris	GAX22627	0.7032
Ectocarpus sp.	CAB1098654	0.3917	Phaeophyta
Ectocarpus siliculosus	CBJ31191	0.4113
Nannochloropsis gaditana	XP_005856280	0.3787	Chrosista
Nannochloropsis salina	TFJ86462	0.3787
Nannochloropsis gaditana	EWM25127	0.3787
Polarella glacialis	CAE8714621	0.3541	Pyrrophyta
Polarella glacialis	CAE8604263	0.3541
Polarella glacialis	CAE8606790	0.3541
Symbiodinium natans	CAE7559722	0.3925
Pavlovales sp.	KAJ1629513	0.4845	Haptophyta
Diacronema lutheri	KAG8461346	0.4653
Chrysochromulina tobinii	KOO20926	0.3797
Emiliania huxleyi	XP_005768605	0.3634
Emiliania huxleyi	XP_005782521	0.3634

## Sheet: Table S4
Table S4. Signal peptide prediction results.
SignalP 6.0
ID	Signal Peptide (Sec/SPI)	Other
Pt1VDL1-allelel 1	0.0023	0.9977
Pt1VDL1-allelel 2	0.9997	0.0003
Pt6VDL1-allelel 1	0.9997	0.0003
Pt6VDL1-allelel 2	0.9997	0.0002
iPSORT
ID	Description
Pt1VDL1-allelel 1	not having any of signal, mitochondrial targeting, or chloroplast transit peptides
Pt1VDL1-allelel 2	having a signal peptide
Pt6VDL1-allelel 1	having a signal peptide
Pt6VDL1-allelel 2	having a signal peptide
TargetP 2.0
ID	Other	Signal_peptide	Mitochondrial_transfer_peptide	Chloroplast_transfer_peptide	Thylakoid_luminal_transfer_peptide
Pt1VDL1-allelel 1	0.9785	0.0011	0.0002	0.0042	0.016
Pt1VDL1-allelel 2	0.0019	0.8733	0.0036	0.0362	0.0851
Pt6VDL1-allelel 1	0.0015	0.8953	0.0014	0.0327	0.0691
Pt6VDL1-allelel 2	0.0015	0.9052	0.0011	0.0214	0.0708
Hectar
ID	predicted_targeting_category	signal_peptide_score	signal_peptide_cleavage_site	type_II_signal_anchor_score	other_score
Pt1VDL1-allelel 1	no signal peptide or anchor	0.1373	-	0.2504	0.6123
Pt1VDL1-allelel 2	signal peptide	0.7653	-	0.0564	0.1783
Pt6VDL1-allelel 1	signal peptide	0.7967	-	0.0537	0.1496
Pt6VDL1-allelel 2	signal peptide	0.7963	-	0.0537	0.15

## Sheet: Table S5
Table S5. Percentage of pigment contents (data from Fig. 6b) in wild-types Pt1 and Pt6, and in eight VDL1 overexpression (OE) strains.
Strains	Fucoxanthin	Diatoxanthin	Diadinoxanthin	Chlorophyll a	β-carotene
Pt1	0.201247	0.010944	0.0934653	0.667737	0.0266069
Pt6	0.216892	0.00838638	0.0746749	0.673719	0.0263284
Pt1VDL1-allele 1-OE4	0.211025	0.00736223	0.0889701	0.665338	0.0273046
Pt1VDL1-allele 1-OE5	0.197798	0.00841958	0.0966951	0.669782	0.0273061
Pt1VDL1-allele 2-OE1	0.208213	0.00881762	0.0920831	0.663899	0.0269867
Pt1VDL1-allele 2-OE3	0.224167	0.0106931	0.0989618	0.638847	0.0273321
Pt6VDL1-allele 1-OE4	0.211349	0.0107142	0.091517	0.658235	0.0281857
Pt6VDL1-allele 1-OE15	0.218733	0.0116241	0.0985009	0.639812	0.0313298
Pt6VDL1-allele 2-OE1	0.206074	0.00942316	0.091614	0.665499	0.0273896
Pt6VDL1-allele 2-OE4	0.206691	0.00824213	0.0887079	0.669411	0.0269481

## Sheet: Table S6
Table S6. Information on VDL1 polymorphic sites, and software running parameters and version.
Information of VDL1 polymorphic sites
CHROM	POS	REF	ALT	INFO	FORMAT	Pt1	Pt2	Pt3	Pt4	Pt5	Pt6	Pt7	Pt8	Pt9	Pt10
9	434343	A	T	AC=11;AF=0.5;AN=20;BaseQRankSum=-0.406;ExcessHet=3.0103;FS=0;MLEAC=1;MLEAF=0.5;MQ=60;MQRankSum=0;QD=22.15;ReadPosRankSum=0.115;SF=0,1,2,3,4,5,6,7,8,9;SOR=0.627;DP=728	GT:AD:DP:GQ:PL	0/1:11,18:29:100:255,0,255	0/1:42,27:69:100:255,0,255	0/1:92,82:174:100:255,0,255	1/1:1,124:125:100:255,255,0	0/1:27,23:50:100:255,0,255	0/1:12,12:24:100:255,0,255	0/1:26,14:40:100:255,0,255	0/1:40,37:77:100:255,0,255	0/1:40,48:88:100:255,0,255	0/1:18,34:52:100:255,0,255
9	434528	G	C	AC=11;AF=0.5;AN=20;BaseQRankSum=-1.11;ExcessHet=3.0103;FS=0;MLEAC=1;MLEAF=0.5;MQ=60;MQRankSum=0;QD=25.1;ReadPosRankSum=0.182;SF=0,1,2,3,4,5,6,7,8,9;SOR=0.704;DP=717	GT:AD:DP:GQ:PL	0/1:15,17:32:100:255,0,255	0/1:29,26:55:100:255,0,255	0/1:95,93:188:100:255,0,255	1/1:0,143:143:100:255,255,0	0/1:17,19:36:100:255,0,255	0/1:13,10:23:100:255,0,255	0/1:16,20:36:100:255,0,255	0/1:34,27:61:100:255,0,255	0/1:35,43:78:100:255,0,255	0/1:25,40:65:100:255,0,255
9	434535	A	G	AC=11;AF=0.5;AN=20;BaseQRankSum=-0.932;ExcessHet=3.0103;FS=3.561;MLEAC=1;MLEAF=0.5;MQ=60;MQRankSum=0;QD=24.75;ReadPosRankSum=-0.675;SF=0,1,2,3,4,5,6,7,8,9;SOR=1.075;DP=734	GT:AD:DP:GQ:PL	0/1:11,18:29:100:255,0,255	0/1:31,27:58:100:255,0,255	0/1:95,99:194:100:255,0,255	1/1:0,143:143:100:255,255,0	0/1:19,20:39:100:255,0,255	0/1:14,13:27:100:255,0,255	0/1:14,19:33:100:255,0,255	0/1:33,30:63:100:255,0,255	0/1:34,52:86:100:255,0,255	0/1:25,37:62:100:255,0,255
9	434694	A	G	AC=7;AF=0.5;AN=14;BaseQRankSum=-0.445;ExcessHet=3.0103;FS=4.11;MLEAC=1;MLEAF=0.5;MQ=60;MQRankSum=0;QD=18.82;ReadPosRankSum=0.567;SF=0,1,2,3,4,5,9;SOR=1.172;DP=552	GT:AD:DP:GQ:PL	0/1:14,18:32:100:255,0,255	0/1:19,22:41:100:255,0,255	0/1:77,88:165:100:255,0,255	0/1:73,63:136:100:255,0,255	0/1:26,22:48:100:255,0,255	./.:0,0:0	./.:0,0:0	./.:0,0:0	0/1:33,50:83:100:255,0,255	0/1:21,26:47:100:255,0,255
9	434706	A	C	AC=16;AF=1;AN=20;BaseQRankSum=0.925;ExcessHet=3.0103;FS=0;MLEAC=2;MLEAF=1;MQ=60;MQRankSum=0;QD=32.6;ReadPosRankSum=-0.266;SF=0,1,2,3,4,5,6,7,8,9;SOR=1.157;DP=686	GT:AD:DP:GQ:PL	0/1:18,14:32:100:255,0,255	0/1:25,16:41:100:255,0,255	0/1:87,82:169:100:255,0,255	1/1:1,135:136:100:255,255,0	1/1:0,49:49:99:255,147,0	1/1:0,24:24:99:255,72,0	1/1:1,44:45:99:255,100,0	1/1:0,58:58:100:255,174,0	0/1:52,30:82:100:255,0,255	1/1:0,50:50:99:255,150,0
9	434835	A	T	AC=11;AF=0.5;AN=20;BaseQRankSum=-2.15;ExcessHet=3.0103;FS=5.86;MLEAC=1;MLEAF=0.5;MQ=60;MQRankSum=0;QD=20.49;ReadPosRankSum=-0.637;SF=0,1,2,3,4,5,6,7,8,9;SOR=0.582;DP=843	GT:AD:DP:GQ:PL	0/1:18,22:40:100:255,0,255	0/1:26,35:61:100:255,0,255	0/1:100,86:186:100:255,0,255	1/1:0,181:181:100:255,255,0	0/1:25,36:61:100:255,0,255	0/1:18,19:37:100:255,0,255	0/1:27,24:51:100:255,0,255	0/1:41,34:75:100:255,0,255	0/1:40,59:99:100:255,0,255	0/1:19,33:52:100:255,0,255
9	434880	A	G	AC=15;AF=1;AN=20;BaseQRankSum=0.72;ExcessHet=3.0103;FS=0;MLEAC=2;MLEAF=1;MQ=60;MQRankSum=0;QD=30.44;ReadPosRankSum=0.714;SF=0,1,2,3,4,5,6,7,8,9;SOR=1.565;DP=750	GT:AD:DP:GQ:PL	0/1:19,17:36:100:255,0,255	0/1:30,22:52:100:255,0,255	0/1:70,95:165:100:255,0,255	0/1:75,72:147:100:255,0,255	1/1:0,48:48:99:255,144,0	1/1:0,27:27:99:255,81,0	1/1:0,47:47:99:255,141,0	1/1:0,72:72:100:255,216,0	0/1:72,33:105:100:255,0,255	1/1:0,51:51:99:255,153,0
9	434895	G	A	AC=11;AF=0.5;AN=20;BaseQRankSum=-0.71;ExcessHet=3.0103;FS=4.009;MLEAC=1;MLEAF=0.5;MQ=60;MQRankSum=0;QD=19.52;ReadPosRankSum=0.806;SF=0,1,2,3,4,5,6,7,8,9;SOR=1.347;DP=698	GT:AD:DP:GQ:PL	0/1:16,18:34:100:255,0,255	0/1:22,29:51:100:255,0,255	0/1:82,61:143:100:255,0,255	1/1:0,135:135:100:255,255,0	0/1:22,29:51:100:255,0,255	0/1:9,13:22:100:255,0,255	0/1:27,17:44:100:255,0,255	0/1:43,23:66:100:255,0,255	0/1:31,66:97:100:255,0,255	0/1:24,31:55:100:255,0,255
9	434952	C	G	AC=6;AF=0.5;AN=12;BaseQRankSum=-0.758;ExcessHet=3.0103;FS=7.605;MLEAC=1;MLEAF=0.5;MQ=60;MQRankSum=0;QD=11.73;ReadPosRankSum=1.35;SF=0,1,2,3,5,9;SOR=0.528;DP=172	GT:AD:DP:GQ:PL	0/1:4,4:8:99:120,0,120	0/1:7,16:23:100:255,0,183	0/1:18,11:29:100:255,0,255	./.:0,0:0	0/1:19,10:29:100:255,0,255	./.:0,0:0	./.:0,0:0	./.:0,0:0	0/1:20,43:63:100:255,0,255	0/1:13,7:20:100:192,0,255
9	435092	T	C	AC=9;AF=0.5;AN=18;BaseQRankSum=-1.75;ExcessHet=3.0103;FS=9.093;MLEAC=1;MLEAF=0.5;MQ=60;MQRankSum=0;QD=22.08;ReadPosRankSum=-1.312;SF=0,1,2,3,5,6,7,8,9;SOR=0.416;DP=632	GT:AD:DP:GQ:PL	0/1:19,16:35:100:255,0,255	0/1:27,17:44:100:255,0,255	0/1:97,111:208:100:255,0,255	./.:0,0:0	0/1:30,21:51:100:255,0,255	0/1:17,14:31:100:255,0,255	0/1:16,25:41:100:255,0,255	0/1:31,33:64:100:255,0,255	0/1:65,33:98:100:255,0,255	0/1:28,32:60:100:255,0,255
9	435093	T	A	AC=9;AF=0.5;AN=18;BaseQRankSum=-1.496;ExcessHet=3.0103;FS=9.366;MLEAC=1;MLEAF=0.5;MQ=60;MQRankSum=0;QD=22.35;ReadPosRankSum=-1.17;SF=0,1,2,3,5,6,7,8,9;SOR=0.525;DP=639	GT:AD:DP:GQ:PL	0/1:20,17:37:100:255,0,255	0/1:27,18:45:100:255,0,255	0/1:95,110:205:100:255,0,255	./.:0,0:0	0/1:29,21:50:100:255,0,255	0/1:17,15:32:100:255,0,255	0/1:15,26:41:100:255,0,255	0/1:34,34:68:100:255,0,255	0/1:67,35:102:100:255,0,255	0/1:28,31:59:100:255,0,255
9	435094	A	C	AC=9;AF=0.5;AN=18;BaseQRankSum=-0.815;ExcessHet=3.0103;FS=8.783;MLEAC=1;MLEAF=0.5;MQ=60;MQRankSum=0;QD=21.22;ReadPosRankSum=-1.221;SF=0,1,2,3,5,6,7,8,9;SOR=0.538;DP=645	GT:AD:DP:GQ:PL	0/1:20,17:37:100:255,0,255	0/1:27,18:45:100:255,0,255	0/1:96,110:206:100:255,0,255	./.:0,0:0	0/1:29,22:51:100:255,0,255	0/1:17,15:32:100:255,0,255	0/1:15,25:40:100:255,0,255	0/1:35,35:70:100:255,0,255	0/1:67,35:102:100:255,0,255	0/1:29,33:62:100:255,0,255
9	435161	C	T	AC=8;AF=0.5;AN=14;BaseQRankSum=0.918;ExcessHet=3.0103;FS=5.32;MLEAC=1;MLEAF=0.5;MQ=60;MQRankSum=0;QD=17.31;ReadPosRankSum=2.867;SF=0,1,2,3,4,5,9;SOR=1.421;DP=615	GT:AD:DP:GQ:PL	0/1:13,19:32:100:255,0,255	0/1:28,28:56:100:255,0,255	0/1:94,79:173:100:255,0,255	1/1:0,158:158:100:255,255,0	0/1:24,24:48:100:255,0,255	./.:0,0:0	./.:0,0:0	./.:0,0:0	0/1:23,58:81:100:255,0,255	0/1:33,34:67:100:255,0,255
9	435218	G	A	AC=4;AF=0.5;AN=8;BaseQRankSum=0.147;ExcessHet=3.0103;FS=7.36;MLEAC=1;MLEAF=0.5;MQ=60;MQRankSum=0;QD=16.17;ReadPosRankSum=2.572;SF=1,2,3,9;SOR=1.957;DP=385	GT:AD:DP:GQ:PL	0/1:19,19:38:100:255,0,255	0/1:37,35:72:100:255,0,255	0/1:95,84:179:100:255,0,255	./.:0,0:0	./.:0,0:0	./.:0,0:0	./.:0,0:0	./.:0,0:0	0/1:68,28:96:100:255,0,255	./.:0,0:0
9	435312	T	C	AC=15;AF=1;AN=20;BaseQRankSum=1.201;ExcessHet=3.0103;FS=3.061;MLEAC=2;MLEAF=1;MQ=60;MQRankSum=0;QD=28.09;ReadPosRankSum=1.713;SF=0,1,2,3,4,5,6,7,8,9;SOR=0.297;DP=996	GT:AD:DP:GQ:PL	0/1:21,15:36:100:255,0,255	0/1:49,30:79:100:255,0,255	0/1:127,143:270:100:255,0,255	0/1:89,101:190:100:255,0,255	1/1:0,66:66:100:255,198,0	1/1:0,42:42:99:255,126,0	1/1:1,60:61:99:255,147,0	1/1:0,66:66:100:255,198,0	0/1:71,28:99:100:255,0,255	1/1:1,86:87:100:255,226,0
9	435325	C	T	AC=9;AF=0.5;AN=18;BaseQRankSum=3.009;ExcessHet=3.0103;FS=2.894;MLEAC=1;MLEAF=0.5;MQ=60;MQRankSum=0;QD=13.36;ReadPosRankSum=2.647;SF=0,1,2,3,5,6,7,8,9;SOR=0.439;DP=791	GT:AD:DP:GQ:PL	0/1:21,15:36:100:255,0,255	0/1:42,29:71:100:255,0,255	0/1:123,135:258:100:255,0,255	./.:0,0:0	0/1:34,28:62:100:255,0,255	0/1:13,29:42:100:255,0,255	0/1:34,36:70:100:255,0,255	0/1:38,34:72:100:255,0,255	0/1:69,25:94:100:255,0,255	0/1:52,34:86:100:255,0,255
9	435403	T	C	AC=12;AF=0.5;AN=18;BaseQRankSum=1.756;ExcessHet=3.0103;FS=1.93;MLEAC=1;MLEAF=0.5;MQ=60;MQRankSum=0;QD=13.6;ReadPosRankSum=1.744;SF=0,1,2,3,5,6,7,8,9;SOR=0.43;DP=662	GT:AD:DP:GQ:PL	0/1:12,16:28:100:255,0,255	0/1:36,38:74:100:255,0,255	0/1:88,86:174:100:255,0,255	./.:0,0:0	0/1:25,18:43:100:255,0,255	1/1:0,24:24:99:255,72,0	1/1:1,60:61:99:255,147,0	1/1:0,73:73:100:255,219,0	0/1:75,32:107:100:255,0,255	0/1:44,34:78:100:255,0,255
9	435420	GAGAC	G	AC=15;AF=1;AN=20;BaseQRankSum=1.169;ExcessHet=3.0103;FS=0;MLEAC=2;MLEAF=1;MQ=60;MQRankSum=0;QD=29.83;ReadPosRankSum=1.401;SF=0,1,2,3,4,5,6,7,8,9;SOR=1.296;DP=811	GT:AD:DP:GQ:PL	0/1:13,19:32:100:255,0,255	0/1:40,35:75:100:255,0,255	0/1:99,83:182:100:255,0,255	0/1:71,82:153:100:255,0,255	1/1:0,44:44:99:255,132,0	1/1:0,28:28:99:255,84,0	1/1:0,57:57:100:255,171,0	1/1:0,66:66:100:255,198,0	0/1:74,31:105:100:255,0,255	1/1:0,69:69:100:255,207,0
9	435443	G	T	AC=16;AF=1;AN=20;BaseQRankSum=1.632;ExcessHet=3.0103;FS=0;MLEAC=2;MLEAF=1;MQ=60;MQRankSum=0;QD=29.1;ReadPosRankSum=1.38;SF=0,1,2,3,4,5,6,7,8,9;SOR=1.15;DP=827	GT:AD:DP:GQ:PL	0/1:12,19:31:100:255,0,255	0/1:33,37:70:100:255,0,255	0/1:104,85:189:100:255,0,255	1/1:0,163:163:100:255,255,0	1/1:0,42:42:99:255,126,0	1/1:0,36:36:99:255,108,0	1/1:0,58:58:100:255,174,0	1/1:0,64:64:100:255,192,0	0/1:65,32:97:100:255,0,255	1/1:0,77:77:100:255,231,0
Software running parameters
Filtering parameters of SNP	QD < 2，MQ < 40，FS > 60，SOR > 3，MQRankSum < -12.5
Filtering parameters of INDEL	QD < 2，FS > 200，SOR > 10，MQRankSum < -12.5
Filtering parameters for vcftools	--maf 0.05 --max-missing 0.5 --minDP 4 --maxDP 1000 --minQ 30 --minGQ 0 --min-alleles 2 --max-alleles 2 --remove-filtered-geno-all
Information of software version
Software	Version
Fastp	0.12.4
BWA	0.7.17
GATK	4.1.3.0
Vcftools	0.1.16
tassel	5.2.40
FastTree	2.1.11
FigTree	1.4.4
Hisat2	2.1.0
featureCount	2.0.1
DESeq2	1.28.1
clusterProfiler	3.16.1

## Sheet: Table S7
Table S7. Promoter elements of VDL1 gene. Different elements between Pt1 and Pt6 are marked with yellow shadows.
Promoter	Promoter_element_name	Promoter_element_seq	Start	End	Strands	Species	Function	Promoter	Promoter_element_name	Promoter_element_seq	Start	End	Strands	Species	Function	Promoter	Promoter_element_name	Promoter_element_seq	Start	End	Strands	Species	Function	Promoter	Promoter_element_name	Promoter_element_seq	Start	End	Strands	Species	Function
Pt1-allele1	TATA-box	TATAA	23	28	-	Arabidopsis thaliana	Core promoter element around -30 of transcription start	Pt1-allele2	TATA-box	TATAA	23	28	-	Arabidopsis thaliana	Core promoter element around -30 of transcription start	Pt6-allele1	TATA-box	TATAA	23	28	-	Arabidopsis thaliana	Core promoter element around -30 of transcription start	Pt6-allele2	TATA-box	TATAA	23	28	-	Arabidopsis thaliana	Core promoter element around -30 of transcription start
Pt1-allele1	TATA-box	TATA	24	28	+	Arabidopsis thaliana	Core promoter element around -30 of transcription start	Pt1-allele2	TATA-box	TATA	24	29	+	Arabidopsis thaliana	Core promoter element around -30 of transcription start	Pt6-allele1	TATA-box	TATA	24	28	+	Arabidopsis thaliana	Core promoter element around -30 of transcription start	Pt6-allele2	TATA-box	TATA	24	28	+	Arabidopsis thaliana	Core promoter element around -30 of transcription start
Pt1-allele1	CAAT-box	CAAT	114	118	-	Nicotiana glutinosa	Unknow	Pt1-allele2	CAAT-box	CAAT	114	119	-	Nicotiana glutinosa	Unknow	Pt6-allele1	CAAT-box	CAAT	114	118	-	Nicotiana glutinosa	Unknow	Pt6-allele2	CAAT-box	CAAT	114	118	-	Nicotiana glutinosa	Unknow
Pt1-allele1	CAAT-box	CCAAT	136	141	-	Arabidopsis thaliana	Common cis-acting element in promoter and enhancer regions	Pt1-allele2	CAAT-box	CCAAT	136	141	-	Arabidopsis thaliana	Common cis-acting element in promoter and enhancer regions	Pt6-allele1	CAAT-box	CCAAT	136	141	-	Arabidopsis thaliana	Common cis-acting element in promoter and enhancer regions	Pt6-allele2	CAAT-box	CCAAT	136	141	-	Arabidopsis thaliana	Common cis-acting element in promoter and enhancer regions
Pt1-allele1	Unnamed__4	CTCC	165	169	-	Petroselinum hortense	Unknow	Pt1-allele2	Unnamed__4	CTCC	165	170	-	Petroselinum hortense	Unknow	Pt6-allele1	Unnamed__4	CTCC	165	169	-	Petroselinum hortense	Unknow	Pt6-allele2	Unnamed__4	CTCC	165	169	-	Petroselinum hortense	Unknow
Pt1-allele1	CAAT-box	CAAAT	181	186	+	Pisum sativum	Common cis-acting element in promoter and enhancer regions	Pt1-allele2	CAAT-box	CAAAT	181	186	+	Pisum sativum	Common cis-acting element in promoter and enhancer regions	Pt6-allele1	CAAT-box	CAAAT	181	186	+	Pisum sativum	Common cis-acting element in promoter and enhancer regions	Pt6-allele2	CAAT-box	CAAAT	181	186	+	Pisum sativum	Common cis-acting element in promoter and enhancer regions
Pt1-allele1	CCGTCC-box	CCGTCC	219	225	+	Petroselinum hortense	Unknow	Pt1-allele2	A-box	CCGTCC	219	224	+	Petroselinum crispum	Cis-acting regulatory element	Pt6-allele1	CCGTCC motif	CCGTCC	219	225	+	Nicotiana tabacum	Unknow	Pt6-allele2	CCGTCC motif	CCGTCC	219	225	+	Nicotiana tabacum	Unknow
Pt1-allele1	A-box	CCGTCC	219	225	+	Petroselinum crispum	Cis-acting regulatory element	Pt1-allele2	CCGTCC motif	CCGTCC	219	224	+	Nicotiana tabacum	Unknow	Pt6-allele1	CCGTCC-box	CCGTCC	219	225	+	Petroselinum hortense	Unknow	Pt6-allele2	CCGTCC-box	CCGTCC	219	225	+	Petroselinum hortense	Unknow
Pt1-allele1	CCGTCC motif	CCGTCC	219	225	+	Nicotiana tabacum	Unknow	Pt1-allele2	CCGTCC-box	CCGTCC	219	224	+	Petroselinum hortense	Unknow	Pt6-allele1	A-box	CCGTCC	219	225	+	Petroselinum crispum	Cis-acting regulatory element	Pt6-allele2	A-box	CCGTCC	219	225	+	Petroselinum crispum	Cis-acting regulatory element
Pt1-allele1	ARE	AAACCA	234	240	-	Zea mays	Cis-acting regulatory element essential for the anaerobic induction	Pt1-allele2	ARE	AAACCA	234	239	-	Zea mays	Cis-acting regulatory element essential for the anaerobic induction	Pt6-allele1	ARE	AAACCA	234	240	-	Zea mays	Cis-acting regulatory element essential for the anaerobic induction	Pt6-allele2	ARE	AAACCA	234	240	-	Zea mays	Cis-acting regulatory element essential for the anaerobic induction
Pt1-allele1	WUN-motif	ACATTACGG	245	254	-	Nicotiana glutinosa	Unknow	Pt1-allele2	DRE core	GCCGAC	310	315	-	Arabidopsis thaliana	Unknow	Pt6-allele1	WUN-motif	ACATTACGG	245	254	-	Nicotiana glutinosa	Unknow	Pt6-allele2	WUN-motif	ACATTACGG	245	254	-	Nicotiana glutinosa	Unknow
Pt1-allele1	DRE core	GCCGAC	310	316	-	Arabidopsis thaliana	Unknow	Pt1-allele2	Unnamed__4	CTCC	368	373	-	Petroselinum hortense	Unknow	Pt6-allele1	DRE core	GCCGAC	310	316	-	Arabidopsis thaliana	Unknow	Pt6-allele2	DRE core	GCCGAC	310	316	-	Arabidopsis thaliana	Unknow
Pt1-allele1	Unnamed__4	CTCC	368	372	-	Petroselinum hortense	Unknow	Pt1-allele2	CAAT-box	CAAAT	381	386	+	Pisum sativum	Common cis-acting element in promoter and enhancer regions	Pt6-allele1	Unnamed__4	CTCC	368	372	-	Petroselinum hortense	Unknow	Pt6-allele2	Unnamed__4	CTCC	368	372	-	Petroselinum hortense	Unknow
Pt1-allele1	CAAT-box	CAAAT	381	386	+	Pisum sativum	Common cis-acting element in promoter and enhancer regions	Pt1-allele2	TGACG-motif	TGACG	390	395	-	Hordeum vulgare	Cis-acting regulatory element involved in the MeJA-responsiveness	Pt6-allele1	CAAT-box	CAAAT	381	386	+	Pisum sativum	Common cis-acting element in promoter and enhancer regions	Pt6-allele2	CAAT-box	CAAAT	381	386	+	Pisum sativum	Common cis-acting element in promoter and enhancer regions
Pt1-allele1	TGACG-motif	TGACG	390	395	-	Hordeum vulgare	Cis-acting regulatory element involved in the MeJA-responsiveness	Pt1-allele2	CGTCA-motif	CGTCA	390	395	+	Hordeum vulgare	Cis-acting regulatory element involved in the MeJA-responsiveness	Pt6-allele1	TGACG-motif	TGACG	390	395	-	Hordeum vulgare	Cis-acting regulatory element involved in the MeJA-responsiveness	Pt6-allele2	TGACG-motif	TGACG	390	395	-	Hordeum vulgare	Cis-acting regulatory element involved in the MeJA-responsiveness
Pt1-allele1	CGTCA-motif	CGTCA	390	395	+	Hordeum vulgare	Cis-acting regulatory element involved in the MeJA-responsiveness	Pt1-allele2	as-1	TGACG	390	395	-	Arabidopsis thaliana	Unknow	Pt6-allele1	as-1	TGACG	390	395	-	Arabidopsis thaliana	Unknow	Pt6-allele2	as-1	TGACG	390	395	-	Arabidopsis thaliana	Unknow
Pt1-allele1	as-1	TGACG	390	395	-	Arabidopsis thaliana	Unknow	Pt1-allele2	CAAT-box	CAAAT	400	405	+	Pisum sativum	Common cis-acting element in promoter and enhancer regions	Pt6-allele1	CGTCA-motif	CGTCA	390	395	+	Hordeum vulgare	Cis-acting regulatory element involved in the MeJA-responsiveness	Pt6-allele2	CGTCA-motif	CGTCA	390	395	+	Hordeum vulgare	Cis-acting regulatory element involved in the MeJA-responsiveness
Pt1-allele1	CAAT-box	CAAAT	400	405	+	Pisum sativum	Common cis-acting element in promoter and enhancer regions	Pt1-allele2	Unnamed__4	CTCC	408	413	-	Petroselinum hortense	Unknow	Pt6-allele1	CAAT-box	CAAAT	400	405	+	Pisum sativum	Common cis-acting element in promoter and enhancer regions	Pt6-allele2	CAAT-box	CAAAT	400	405	+	Pisum sativum	Common cis-acting element in promoter and enhancer regions
Pt1-allele1	Unnamed__4	CTCC	408	412	-	Petroselinum hortense	Unknow	Pt1-allele2	Unnamed__4	CTCC	417	422	+	Petroselinum hortense	Unknow	Pt6-allele1	Unnamed__4	CTCC	408	412	-	Petroselinum hortense	Unknow	Pt6-allele2	Unnamed__4	CTCC	408	412	-	Petroselinum hortense	Unknow
Pt1-allele1	Unnamed__4	CTCC	417	421	+	Petroselinum hortense	Unknow	Pt1-allele2	Unnamed__4	CTCC	424	429	+	Petroselinum hortense	Unknow	Pt6-allele1	Unnamed__4	CTCC	417	421	+	Petroselinum hortense	Unknow	Pt6-allele2	Unnamed__4	CTCC	417	421	+	Petroselinum hortense	Unknow
Pt1-allele1	Unnamed__4	CTCC	424	428	+	Petroselinum hortense	Unknow	Pt1-allele2	A-box	CCGTCC	516	521	+	Petroselinum crispum	Cis-acting regulatory element	Pt6-allele1	Unnamed__4	CTCC	424	428	+	Petroselinum hortense	Unknow	Pt6-allele2	Unnamed__4	CTCC	424	428	+	Petroselinum hortense	Unknow
Pt1-allele1	TGA-element	AACGAC	444	450	-	Brassica oleracea	Auxin-responsive element	Pt1-allele2	CCGTCC motif	CCGTCC	516	521	+	Nicotiana tabacum	Unknow	Pt6-allele1	CCGTCC motif	CCGTCC	516	522	+	Nicotiana tabacum	Unknow	Pt6-allele2	TGA-element	AACGAC	444	450	-	Brassica oleracea	Auxin-responsive element
Pt1-allele1	CCGTCC-box	CCGTCC	516	522	+	Petroselinum hortense	Unknow	Pt1-allele2	CCGTCC-box	CCGTCC	516	521	+	Petroselinum hortense	Unknow	Pt6-allele1	CCGTCC-box	CCGTCC	516	522	+	Petroselinum hortense	Unknow	Pt6-allele2	CCGTCC motif	CCGTCC	516	522	+	Nicotiana tabacum	Unknow
Pt1-allele1	A-box	CCGTCC	516	522	+	Petroselinum crispum	Cis-acting regulatory element	Pt1-allele2	TCA	TCATCTTCAT	524	529	+	Pisum sativum	Unknow	Pt6-allele1	A-box	CCGTCC	516	522	+	Petroselinum crispum	Cis-acting regulatory element	Pt6-allele2	CCGTCC-box	CCGTCC	516	522	+	Petroselinum hortense	Unknow
Pt1-allele1	CCGTCC motif	CCGTCC	516	522	+	Nicotiana tabacum	Unknow	Pt1-allele2	TGACG-motif	TGACG	528	533	-	Hordeum vulgare	Cis-acting regulatory element involved in the MeJA-responsiveness	Pt6-allele1	TCA	TCATCTTCAT	524	533	+	Pisum sativum	Unknow	Pt6-allele2	A-box	CCGTCC	516	522	+	Petroselinum crispum	Cis-acting regulatory element
Pt1-allele1	TGACG-motif	TGACG	528	533	-	Hordeum vulgare	Cis-acting regulatory element involved in the MeJA-responsiveness	Pt1-allele2	CGTCA-motif	CGTCA	528	533	+	Hordeum vulgare	Cis-acting regulatory element involved in the MeJA-responsiveness	Pt6-allele1	TGACG-motif	TGACG	528	533	-	Hordeum vulgare	Cis-acting regulatory element involved in the MeJA-responsiveness	Pt6-allele2	TCA	TCATCTTCAT	524	533	+	Pisum sativum	Unknow
Pt1-allele1	CGTCA-motif	CGTCA	528	533	+	Hordeum vulgare	Cis-acting regulatory element involved in the MeJA-responsiveness	Pt1-allele2	as-1	TGACG	528	533	-	Arabidopsis thaliana	Unknow	Pt6-allele1	as-1	TGACG	528	533	-	Arabidopsis thaliana	Unknow	Pt6-allele2	TGACG-motif	TGACG	528	533	-	Hordeum vulgare	Cis-acting regulatory element involved in the MeJA-responsiveness
Pt1-allele1	as-1	TGACG	528	533	-	Arabidopsis thaliana	Unknow	Pt1-allele2	Unnamed__1	CGTGG	566	571	+	Zea mays	Unknow	Pt6-allele1	CGTCA-motif	CGTCA	528	533	+	Hordeum vulgare	Cis-acting regulatory element involved in the MeJA-responsiveness	Pt6-allele2	as-1	TGACG	528	533	-	Arabidopsis thaliana	Unknow
Pt1-allele1	Unnamed__1	CGTGG	566	571	+	Zea mays	Unknow	Pt1-allele2	MYC	CATGTG	653	658	-	Arabidopsis thaliana	Unknow	Pt6-allele1	Unnamed__1	CGTGG	566	571	+	Zea mays	Unknow	Pt6-allele2	CGTCA-motif	CGTCA	528	533	+	Hordeum vulgare	Cis-acting regulatory element involved in the MeJA-responsiveness
Pt1-allele1	TGA-element	AACGAC	609	615	-	Brassica oleracea	Auxin-responsive element	Pt1-allele2	Unnamed__4	CTCC	677	682	-	Petroselinum hortense	Unknow	Pt6-allele1	MYC	CATGTG	653	659	-	Arabidopsis thaliana	Unknow	Pt6-allele2	Unnamed__1	CGTGG	566	571	+	Zea mays	Unknow
Pt1-allele1	MYC	CATGTG	653	659	-	Arabidopsis thaliana	Unknow	Pt1-allele2	Unnamed__1	CGTGG	688	693	-	Zea mays	Unknow	Pt6-allele1	Unnamed__4	CTCC	677	681	-	Petroselinum hortense	Unknow	Pt6-allele2	TGA-element	AACGAC	609	615	-	Brassica oleracea	Auxin-responsive element
Pt1-allele1	Unnamed__4	CTCC	677	681	-	Petroselinum hortense	Unknow	Pt1-allele2	TATA-box	TATA	715	720	-	Arabidopsis thaliana	Core promoter element around -30 of transcription start	Pt6-allele1	DRE core	GCCGAC	684	690	-	Arabidopsis thaliana	Unknow	Pt6-allele2	MYC	CATGTG	653	659	-	Arabidopsis thaliana	Unknow
Pt1-allele1	DRE core	GCCGAC	684	690	-	Arabidopsis thaliana	Unknow	Pt1-allele2	TATA-box	TATA	745	750	-	Arabidopsis thaliana	Core promoter element around -30 of transcription start	Pt6-allele1	TATA-box	TATA	715	719	-	Arabidopsis thaliana	Core promoter element around -30 of transcription start	Pt6-allele2	Unnamed__4	CTCC	677	681	-	Petroselinum hortense	Unknow
Pt1-allele1	TATA-box	TATA	715	719	-	Arabidopsis thaliana	Core promoter element around -30 of transcription start	Pt1-allele2	ABRE	ACGTG	756	761	-	Arabidopsis thaliana	Cis-acting element involved in the abscisic acid responsiveness	Pt6-allele1	TATA-box	TATA	745	749	-	Arabidopsis thaliana	Core promoter element around -30 of transcription start	Pt6-allele2	Unnamed__1	CGTGG	688	693	-	Zea mays	Unknow
Pt1-allele1	TATA-box	TATA	745	749	-	Arabidopsis thaliana	Core promoter element around -30 of transcription start	Pt1-allele2	G-Box	CACGTT	756	761	+	Pisum sativum	Cis-acting regulatory element involved in light responsiveness	Pt6-allele1	G-Box	CACGTT	756	762	+	Pisum sativum	Cis-acting regulatory element involved in light responsiveness	Pt6-allele2	TATA-box	TATA	715	719	-	Arabidopsis thaliana	Core promoter element around -30 of transcription start
Pt1-allele1	G-Box	CACGTT	756	762	+	Pisum sativum	Cis-acting regulatory element involved in light responsiveness	Pt1-allele2	Unnamed__1	CGTGG	769	774	-	Zea mays	Unknow	Pt6-allele1	ABRE	ACGTG	756	761	-	Arabidopsis thaliana	Cis-acting element involved in the abscisic acid responsiveness	Pt6-allele2	ABRE	ACGTG	756	761	-	Arabidopsis thaliana	Cis-acting element involved in the abscisic acid responsiveness
Pt1-allele1	ABRE	ACGTG	756	761	-	Arabidopsis thaliana	Cis-acting element involved in the abscisic acid responsiveness	Pt1-allele2	TCT-motif	TCTTAC	798	803	+	Arabidopsis thaliana	Part of a light responsive element	Pt6-allele1	Unnamed__1	CGTGG	769	774	-	Zea mays	Unknow	Pt6-allele2	G-Box	CACGTT	756	762	+	Pisum sativum	Cis-acting regulatory element involved in light responsiveness
Pt1-allele1	Unnamed__1	CGTGG	769	774	-	Zea mays	Unknow	Pt1-allele2	Myb	TAACTG	803	808	-	Arabidopsis thaliana	Unknow	Pt6-allele1	CAAT-box	CAAT	793	797	+	Nicotiana glutinosa	Unknow	Pt6-allele2	Unnamed__1	CGTGG	769	774	-	Zea mays	Unknow
Pt1-allele1	CAAT-box	CAAT	793	797	+	Nicotiana glutinosa	Unknow	Pt1-allele2	MYC	CATTTG	815	820	+	Arabidopsis thaliana	Unknow	Pt6-allele1	Myb	TAACTG	796	802	+	Arabidopsis thaliana	Unknow	Pt6-allele2	TCT-motif	TCTTAC	798	804	+	Arabidopsis thaliana	Part of a light responsive element
Pt1-allele1	Myb	TAACTG	796	802	+	Arabidopsis thaliana	Unknow	Pt1-allele2	CAAT-box	CAAAT	816	821	-	Pisum sativum	Common cis-acting element in promoter and enhancer regions	Pt6-allele1	Unnamed__4	CTCC	810	814	-	Petroselinum hortense	Unknow	Pt6-allele2	Myb	TAACTG	803	809	-	Arabidopsis thaliana	Unknow
Pt1-allele1	Unnamed__4	CTCC	810	814	-	Petroselinum hortense	Unknow	Pt1-allele2	CAAT-box	CAAT	838	843	+	Nicotiana glutinosa	Unknow	Pt6-allele1	TCT-motif	TCTTAC	819	825	+	Arabidopsis thaliana	Part of a light responsive element	Pt6-allele2	MYC	CATTTG	815	821	+	Arabidopsis thaliana	Unknow
Pt1-allele1	TCT-motif	TCTTAC	819	825	+	Arabidopsis thaliana	Part of a light responsive element	Pt1-allele2	ABRE	AACCCGG	867	872	-	Arabidopsis thaliana	Cis-acting element involved in the abscisic acid responsiveness	Pt6-allele1	Myb	TAACTG	824	830	-	Arabidopsis thaliana	Unknow	Pt6-allele2	CAAT-box	CAAAT	816	821	-	Pisum sativum	Common cis-acting element in promoter and enhancer regions
Pt1-allele1	Myb	TAACTG	824	830	-	Arabidopsis thaliana	Unknow	Pt1-allele2	CAAT-box	CAAAT	875	880	+	Pisum sativum	Common cis-acting element in promoter and enhancer regions	Pt6-allele1	MYC	CATTTG	836	842	+	Arabidopsis thaliana	Unknow	Pt6-allele2	CAAT-box	CAAT	838	842	+	Nicotiana glutinosa	Unknow
Pt1-allele1	MYC	CATTTG	836	842	+	Arabidopsis thaliana	Unknow	Pt1-allele2	CAAT-box	CAAT	885	890	+	Nicotiana glutinosa	Unknow	Pt6-allele1	CAAT-box	CAAAT	837	842	-	Pisum sativum	Common cis-acting element in promoter and enhancer regions	Pt6-allele2	ABRE	AACCCGG	867	874	-	Arabidopsis thaliana	Cis-acting element involved in the abscisic acid responsiveness
Pt1-allele1	CAAT-box	CAAAT	837	842	-	Pisum sativum	Common cis-acting element in promoter and enhancer regions	Pt1-allele2	CAAT-box	CAAAT	894	899	+	Pisum sativum	Common cis-acting element in promoter and enhancer regions	Pt6-allele1	CAAT-box	CAAT	859	863	+	Nicotiana glutinosa	Unknow	Pt6-allele2	CAAT-box	CAAAT	875	880	+	Pisum sativum	Common cis-acting element in promoter and enhancer regions
Pt1-allele1	CAAT-box	CAAT	859	863	+	Nicotiana glutinosa	Unknow	Pt1-allele2	G-box	CACGTC	908	913	-	Zea mays	Cis-acting regulatory element involved in light responsiveness	Pt6-allele1	ABRE	AACCCGG	888	895	-	Arabidopsis thaliana	Cis-acting element involved in the abscisic acid responsiveness	Pt6-allele2	CAAT-box	CAAT	885	889	+	Nicotiana glutinosa	Unknow
Pt1-allele1	ABRE	AACCCGG	888	895	-	Arabidopsis thaliana	Cis-acting element involved in the abscisic acid responsiveness	Pt1-allele2	ABRE	ACGTG	909	914	+	Arabidopsis thaliana	Cis-acting element involved in the abscisic acid responsiveness	Pt6-allele1	CAAT-box	CAAAT	915	920	+	Pisum sativum	Common cis-acting element in promoter and enhancer regions	Pt6-allele2	CAAT-box	CAAAT	894	899	+	Pisum sativum	Common cis-acting element in promoter and enhancer regions
Pt1-allele1	MYC	CATTTG	896	902	-	Arabidopsis thaliana	Unknow	Pt1-allele2	Unnamed__4	CTCC	960	965	-	Petroselinum hortense	Unknow	Pt6-allele1	G-box	CACGTC	929	935	-	Zea mays	Cis-acting regulatory element involved in light responsiveness	Pt6-allele2	G-box	CACGTC	908	914	-	Zea mays	Cis-acting regulatory element involved in light responsiveness
Pt1-allele1	CAAT-box	CAAAT	896	901	+	Pisum sativum	Common cis-acting element in promoter and enhancer regions	Pt1-allele2	Unnamed__1	CGTGG	979	984	-	Zea mays	Unknow	Pt6-allele1	ABRE	ACGTG	930	935	+	Arabidopsis thaliana	Cis-acting element involved in the abscisic acid responsiveness	Pt6-allele2	ABRE	ACGTG	909	914	+	Arabidopsis thaliana	Cis-acting element involved in the abscisic acid responsiveness
Pt1-allele1	CAAT-box	CAAT	906	910	+	Nicotiana glutinosa	Unknow	Pt1-allele2	TATA-box	TATA	987	992	-	Arabidopsis thaliana	Core promoter element around -30 of transcription start	Pt6-allele1	Unnamed__4	CTCC	981	985	-	Petroselinum hortense	Unknow	Pt6-allele2	Unnamed__4	CTCC	960	964	-	Petroselinum hortense	Unknow
Pt1-allele1	CAAT-box	CAAAT	915	920	+	Pisum sativum	Common cis-acting element in promoter and enhancer regions	Pt1-allele2	Unnamed__4	CTCC	1013	1018	+	Petroselinum hortense	Unknow	Pt6-allele1	Unnamed__1	CGTGG	1000	1005	-	Zea mays	Unknow	Pt6-allele2	Unnamed__1	CGTGG	979	984	-	Zea mays	Unknow
Pt1-allele1	G-box	CACGTC	929	935	-	Zea mays	Cis-acting regulatory element involved in light responsiveness	Pt1-allele2	TGACG-motif	TGACG	1024	1029	+	Hordeum vulgare	Cis-acting regulatory element involved in the MeJA-responsiveness	Pt6-allele1	TATA-box	TATA	1008	1012	-	Arabidopsis thaliana	Core promoter element around -30 of transcription start	Pt6-allele2	TATA-box	TATA	987	991	-	Arabidopsis thaliana	Core promoter element around -30 of transcription start
Pt1-allele1	ABRE	ACGTG	930	935	+	Arabidopsis thaliana	Cis-acting element involved in the abscisic acid responsiveness	Pt1-allele2	CGTCA-motif	CGTCA	1024	1029	-	Hordeum vulgare	Cis-acting regulatory element involved in the MeJA-responsiveness	Pt6-allele1	Unnamed__4	CTCC	1034	1038	+	Petroselinum hortense	Unknow	Pt6-allele2	Unnamed__4	CTCC	1013	1017	+	Petroselinum hortense	Unknow
Pt1-allele1	Unnamed__4	CTCC	981	985	-	Petroselinum hortense	Unknow	Pt1-allele2	as-1	TGACG	1024	1029	+	Arabidopsis thaliana	Unknow	Pt6-allele1	TGACG-motif	TGACG	1045	1050	+	Hordeum vulgare	Cis-acting regulatory element involved in the MeJA-responsiveness	Pt6-allele2	TGACG-motif	TGACG	1024	1029	+	Hordeum vulgare	Cis-acting regulatory element involved in the MeJA-responsiveness
Pt1-allele1	Unnamed__1	CGTGG	1000	1005	-	Zea mays	Unknow	Pt1-allele2	GC-motif	CCCCCG	1027	1032	-	Zea mays	Enhancer-like element involved in anoxic specific inducibility	Pt6-allele1	as-1	TGACG	1045	1050	+	Arabidopsis thaliana	Unknow	Pt6-allele2	as-1	TGACG	1024	1029	+	Arabidopsis thaliana	Unknow
Pt1-allele1	TATA-box	TATA	1008	1012	-	Arabidopsis thaliana	Core promoter element around -30 of transcription start	Pt1-allele2	LTR	CCGAAA	1037	1042	+	Hordeum vulgare	Cis-acting element involved in low-temperature responsiveness	Pt6-allele1	CGTCA-motif	CGTCA	1045	1050	-	Hordeum vulgare	Cis-acting regulatory element involved in the MeJA-responsiveness	Pt6-allele2	CGTCA-motif	CGTCA	1024	1029	-	Hordeum vulgare	Cis-acting regulatory element involved in the MeJA-responsiveness
Pt1-allele1	Unnamed__4	CTCC	1038	1042	+	Petroselinum hortense	Unknow	Pt1-allele2	Unnamed__4	CTCC	1046	1051	+	Petroselinum hortense	Unknow	Pt6-allele1	GC-motif	CCCCCG	1048	1054	-	Zea mays	Enhancer-like element involved in anoxic specific inducibility	Pt6-allele2	GC-motif	CCCCCG	1027	1033	-	Zea mays	Enhancer-like element involved in anoxic specific inducibility
Pt1-allele1	TGACG-motif	TGACG	1049	1054	+	Hordeum vulgare	Cis-acting regulatory element involved in the MeJA-responsiveness	Pt1-allele2	G-box	CACGAC	1050	1055	-	Zea mays	Cis-acting regulatory element involved in light responsiveness	Pt6-allele1	LTR	CCGAAA	1058	1064	+	Hordeum vulgare	Cis-acting element involved in low-temperature responsiveness	Pt6-allele2	LTR	CCGAAA	1037	1043	+	Hordeum vulgare	Cis-acting element involved in low-temperature responsiveness
Pt1-allele1	CGTCA-motif	CGTCA	1049	1054	-	Hordeum vulgare	Cis-acting regulatory element involved in the MeJA-responsiveness	Pt1-allele2	TGACG-motif	TGACG	1075	1080	-	Hordeum vulgare	Cis-acting regulatory element involved in the MeJA-responsiveness	Pt6-allele1	Unnamed__4	CTCC	1067	1071	+	Petroselinum hortense	Unknow	Pt6-allele2	Unnamed__4	CTCC	1046	1050	+	Petroselinum hortense	Unknow
Pt1-allele1	as-1	TGACG	1049	1054	+	Arabidopsis thaliana	Unknow	Pt1-allele2	CGTCA-motif	CGTCA	1075	1080	+	Hordeum vulgare	Cis-acting regulatory element involved in the MeJA-responsiveness	Pt6-allele1	G-box	CACGAC	1071	1077	-	Zea mays	Cis-acting regulatory element involved in light responsiveness	Pt6-allele2	G-box	CACGAC	1050	1056	-	Zea mays	Cis-acting regulatory element involved in light responsiveness
Pt1-allele1	LTR	CCGAAA	1062	1068	+	Hordeum vulgare	Cis-acting element involved in low-temperature responsiveness	Pt1-allele2	as-1	TGACG	1075	1080	-	Arabidopsis thaliana	Unknow	Pt6-allele1	TGACG-motif	TGACG	1096	1101	-	Hordeum vulgare	Cis-acting regulatory element involved in the MeJA-responsiveness	Pt6-allele2	TGACG-motif	TGACG	1075	1080	-	Hordeum vulgare	Cis-acting regulatory element involved in the MeJA-responsiveness
Pt1-allele1	Unnamed__4	CTCC	1071	1075	+	Petroselinum hortense	Unknow	Pt1-allele2	CAAT-box	CAAT	1078	1083	+	Nicotiana glutinosa	Unknow	Pt6-allele1	as-1	TGACG	1096	1101	-	Arabidopsis thaliana	Unknow	Pt6-allele2	as-1	TGACG	1075	1080	-	Arabidopsis thaliana	Unknow
Pt1-allele1	G-box	CACGAC	1075	1081	-	Zea mays	Cis-acting regulatory element involved in light responsiveness	Pt1-allele2	ATCT-motif	AATCTAATCC	1079	1084	+	Pisum sativum	Part of a conserved DNA module involved in light responsiveness	Pt6-allele1	CGTCA-motif	CGTCA	1096	1101	+	Hordeum vulgare	Cis-acting regulatory element involved in the MeJA-responsiveness	Pt6-allele2	CGTCA-motif	CGTCA	1075	1080	+	Hordeum vulgare	Cis-acting regulatory element involved in the MeJA-responsiveness
Pt1-allele1	TGACG-motif	TGACG	1100	1105	-	Hordeum vulgare	Cis-acting regulatory element involved in the MeJA-responsiveness	Pt1-allele2	CAAT-box	CCAAT	1082	1087	+	Arabidopsis thaliana	Common cis-acting element in promoter and enhancer regions	Pt6-allele1	CAAT-box	CAAT	1099	1103	+	Nicotiana glutinosa	Unknow	Pt6-allele2	CAAT-box	CAAT	1078	1082	+	Nicotiana glutinosa	Unknow
Pt1-allele1	CGTCA-motif	CGTCA	1100	1105	+	Hordeum vulgare	Cis-acting regulatory element involved in the MeJA-responsiveness	Pt1-allele2	CAAT-box	CAAT	1083	1088	+	Nicotiana glutinosa	Unknow	Pt6-allele1	ATCT-motif	AATCTAATCC	1100	1109	+	Pisum sativum	Part of a conserved DNA module involved in light responsiveness	Pt6-allele2	ATCT-motif	AATCTAATCC	1079	1088	+	Pisum sativum	Part of a conserved DNA module involved in light responsiveness
Pt1-allele1	as-1	TGACG	1100	1105	-	Arabidopsis thaliana	Unknow	Pt1-allele2	CCAAT-box	CAACGG	1118	1123	-	Hordeum vulgare	MYBHv1 binding site	Pt6-allele1	CAAT-box	CCAAT	1103	1108	+	Arabidopsis thaliana	Common cis-acting element in promoter and enhancer regions	Pt6-allele2	CAAT-box	CCAAT	1082	1087	+	Arabidopsis thaliana	Common cis-acting element in promoter and enhancer regions
Pt1-allele1	CAAT-box	CAAT	1103	1107	+	Nicotiana glutinosa	Unknow	Pt1-allele2	MYB recognition site	CCGTTG	1118	1123	+	Arabidopsis thaliana	Unknow	Pt6-allele1	CAAT-box	CAAT	1104	1108	+	Nicotiana glutinosa	Unknow	Pt6-allele2	CAAT-box	CAAT	1083	1087	+	Nicotiana glutinosa	Unknow
Pt1-allele1	ATCT-motif	AATCTAATCC	1104	1113	+	Pisum sativum	Part of a conserved DNA module involved in light responsiveness	Pt1-allele2	TGACG-motif	TGACG	1129	1134	-	Hordeum vulgare	Cis-acting regulatory element involved in the MeJA-responsiveness	Pt6-allele1	Unnamed__4	CTCC	1130	1134	-	Petroselinum hortense	Unknow	Pt6-allele2	MYB recognition site	CCGTTG	1118	1124	+	Arabidopsis thaliana	Unknow
Pt1-allele1	CAAT-box	CCAAT	1107	1112	+	Arabidopsis thaliana	Common cis-acting element in promoter and enhancer regions	Pt1-allele2	CGTCA-motif	CGTCA	1129	1134	+	Hordeum vulgare	Cis-acting regulatory element involved in the MeJA-responsiveness	Pt6-allele1	CCAAT-box	CAACGG	1139	1145	-	Hordeum vulgare	MYBHv1 binding site	Pt6-allele2	CCAAT-box	CAACGG	1118	1124	-	Hordeum vulgare	MYBHv1 binding site
Pt1-allele1	CAAT-box	CAAT	1108	1112	+	Nicotiana glutinosa	Unknow	Pt1-allele2	as-1	TGACG	1129	1134	-	Arabidopsis thaliana	Unknow	Pt6-allele1	MYB recognition site	CCGTTG	1139	1145	+	Arabidopsis thaliana	Unknow	Pt6-allele2	TGACG-motif	TGACG	1129	1134	-	Hordeum vulgare	Cis-acting regulatory element involved in the MeJA-responsiveness
Pt1-allele1	Unnamed__4	CTCC	1134	1138	-	Petroselinum hortense	Unknow	Pt1-allele2	Unnamed__1	CGTGG	1142	1147	-	Zea mays	Unknow	Pt6-allele1	TGACG-motif	TGACG	1150	1155	-	Hordeum vulgare	Cis-acting regulatory element involved in the MeJA-responsiveness	Pt6-allele2	as-1	TGACG	1129	1134	-	Arabidopsis thaliana	Unknow
Pt1-allele1	TGACG-motif	TGACG	1154	1159	-	Hordeum vulgare	Cis-acting regulatory element involved in the MeJA-responsiveness	Pt1-allele2	GC-motif	CCCCCG	1145	1150	-	Zea mays	Enhancer-like element involved in anoxic specific inducibility	Pt6-allele1	as-1	TGACG	1150	1155	-	Arabidopsis thaliana	Unknow	Pt6-allele2	CGTCA-motif	CGTCA	1129	1134	+	Hordeum vulgare	Cis-acting regulatory element involved in the MeJA-responsiveness
Pt1-allele1	CGTCA-motif	CGTCA	1154	1159	+	Hordeum vulgare	Cis-acting regulatory element involved in the MeJA-responsiveness								Unknow	Pt6-allele1	CGTCA-motif	CGTCA	1150	1155	+	Hordeum vulgare	Cis-acting regulatory element involved in the MeJA-responsiveness	Pt6-allele2	Unnamed__1	CGTGG	1142	1147	-	Zea mays	Unknow
Pt1-allele1	as-1	TGACG	1154	1159	-	Arabidopsis thaliana	Unknow								Unknow	Pt6-allele1	Unnamed__1	CGTGG	1163	1168	-	Zea mays	Unknow	Pt6-allele2	GC-motif	CCCCCG	1145	1151	-	Zea mays	Enhancer-like element involved in anoxic specific inducibility
Pt1-allele1	Unnamed__1	CGTGG	1167	1172	-	Zea mays	Unknow								Unknow	Pt6-allele1	GC-motif	CCCCCG	1166	1172	-	Zea mays	Enhancer-like element involved in anoxic specific inducibility								Unknow
Pt1-allele1	GC-motif	CCCCCG	1170	1176	-	Zea mays	Enhancer-like element involved in anoxic specific inducibility								Unknow								Unknow								Unknow

## Sheet: Table S8
Table S8. Primers used in the present study.
Primer_name	Sequence(5' to 3')	length	Description
OE
VDL1-KpnI-F	GGggtaccATGCCTGGAGCCGAGCCC	26	Primer of VDL1 overexpression vector
VDL1-XbaI-R	GCtctagaTTAGCGTTTCGCCTTGTA	26
eGFP
VDL1-eGFP-long-EcoRI-F	CGgaattcATGCCTGGAGCCGAGCCCTAT	29	Primers of VDL1 and eGFP fusion protein expression vector
VDL1-eGFP-short-EcoRI-F	CGgaattcATGCGATTCGCTTGGGTGGTA	29
VDL1-eGFP-XbaI-R	GCtctagaGCGTTTCGCCTTGTATTCC	27
RT-qPCR
DXS-Fw	CGAACTCACTGTTGCCTTGC	20	Pigment synthesis related genes and housekeeping gene (H4) RT-qPCT primers
DXS-Rev	CCACCCGATTGACGAAGT	18
PSY-Fw	CACGAAGAGGTGTATTCATGCTG	23
PSY-Rev	ACAGCTTTTCCCACTTATCCACA	23
PDS1-Fw	TCTCATGAACCAGAAAATGCTCA	23
PDS1-Rev	AAGACTTCTTCGTTGATGCGTTC	23
PDS2-Fw	TTGCTCCGAATACGAATGT	19
PDS2-Rev	CCACCCACGACGATAACT	18
ZDS-Fw	GTCCCTAAGCATCAAACCT	19
ZDS-Rev	GCACCGACGATACCAATAC	19
LCYB-Fw	CCCCAATAACGACAAACA	18
LCYB-Rev	AAAGAACGGCGTCACAGA	18
LUTL1-Fw	GTCGCATCATCCGTCATA	18
LUTL1-Rev	TCGAGACTGGGAAATCCT	18
LUTL2-Fw	TCCGTATTGGAATCTGCC	18
LUTL2-Rev	CTCGCTTCTCGTCGTGTC	18
ZEP1-Fw	CCAGATTCTACTCGGCAAGGAC	22
ZEP1-Rev	CATTCTGATCTCCTGGCTCCTC	22
ZEP2-Fw	TCCGCCGATGTTCTAGTAGGAT	22
ZEP2-Rev	TTGCATAGTAGTCCGGGGTCTT	22
ZEP3-Fw	TCACCACATCCTCAGGGCTA	20
ZEP3-Rev	CCAATGACAAAAGCATCTTCGAT	23
VDE-Fw	ACAGCATTGGCACTAACGATT	21
VDE-Rev	TCGTCCCGTACAGGTGTTAATG	22
VDL1-Fw	TCTACTAGGAGGGACCCCGTTAC	23
VDL1-Rev	CTCGTTCTTGTTTCACCCATACC	23
VDL2-Fw	GAATTTTCCATGCCACACTTGTT	23
VDL2-Rev	GTGGACACTTGGTCGAATACCAT	23
VDR-Fw	TGGCATTGCTACAACGAG	18
VDR-Rev	GCTGTGCTTGACCCAGTC	18
H4_Fw	AGGTCCTTCGCGACAATATC	20
H4_Rev	ACGGAATCACGAATGACGTT	20
VDL1-Promoter
VDL1-Pst1-F	accagatcccccgggctgcagCGGGGTGCGTATGGAGGA	39	Primers for PtVDL1 promoter sequencing vector
VDL1-Hind3-R	gatagcacgcttctgaagcttTTAGCGTTTCGCCTTGTATTCC	43
pPhat1-P-VDL1-F	AGAGTGCACCATATGGACATATT	23	Primers for PtVDL1 promoter sequencing
VDL1-326-R	AAACGGCCATGTTGCTTTCCAGAC	24
